# Supplementary material for: High-Throughput Sequencing Reveals Three Rhabdoviruses Persisting in the IRE/CTVM19 Cell Line
Source: Viruses. 2024 Apr 9;16(4):576. doi: 10.3390/v16040576 (PMC11054507; doi:10.3390/v16040576)
Supplement: Supplementary file 1 [file viruses-16-00576-s001.zip]

Archive with 1 entries (1 files):
- viruses-2940563-supplementary.pdf
